# Supplementary material for: Deep-learning-based risk stratification for mortality of patients with acute myocardial infarction
Source: PLoS One. 2019 Oct 31;14(10):e0224502. doi: 10.1371/journal.pone.0224502 (PMC6822714; doi:10.1371/journal.pone.0224502)
Supplement: S1 File — (ZIP) [file pone.0224502.s003.zip]

Archive with 6 entries (6 files):
- codingBook.docx
- dami.h5
- example_image_of_validation.JPG
- python_code_for_validation.txt
- x_val_example.csv
- y_val_example.csv
