# Supplementary material for: Deep-learning-based risk stratification for mortality of patients with acute myocardial infarction
Source: PLoS One. 2019 Oct 31;14(10):e0224502. doi: 10.1371/journal.pone.0224502 (PMC6822714; doi:10.1371/journal.pone.0224502)
Supplement: S1 File — (ZIP) [file pone.0224502.s003.zip › python_code_for_validation.txt]

<<<<<<<<Python Code (Keras) for Validation>>>>>>>>>>

import numpy as np
import pandas as pd
from keras.utils import np_utils
from keras.models import Sequential
from keras.layers import Dense, Dropout
import random
from sklearn.metrics import roc_auc_score
from sklearn.metrics import roc_curve
from sklearn.metrics import auc
from keras.models import load_model
# input test data
x_val = pd.read_csv( '# Location of Your validation input data file: *.csv#', delimiter=',' ,header=0)
y_val = pd.read_csv( '# Location of Your survival to in-hospital mortality result file: *.csv#', delimiter=',' ,header=0)

# load model
loaded_model = load_model('D:/dami/dami.h5')

# prediction
pred_val_y = loaded_model.predict(x_val)

# performance checking
print("=============================================================================")
print("area under the ROC curve (AUROC) for In-hospital mortality: {:0.3f}".format(roc_auc_score(y_val, pred_val_y)))


<<<<<<<<Example>>>>>>>>>>

import numpy as np
import pandas as pd
from keras.utils import np_utils
from keras.models import Sequential
from keras.layers import Dense, Dropout
import random
from sklearn.metrics import roc_auc_score
from sklearn.metrics import roc_curve
from sklearn.metrics import auc
from keras.models import load_model
# input test data
x_val = pd.read_csv( 'D:/dami/x_val_example.csv', delimiter=',' ,header=0)
y_val = pd.read_csv( 'D:/dami/y_val_example.csv', delimiter=',' ,header=0)

# load model
loaded_model = load_model('D:/dami/dami.h5')

# prediction
pred_val_y = loaded_model.predict(x_val)

# performance checking
print("=============================================================================")
print("area under the ROC curve (AUROC) for In-hospital mortality: {:0.3f}".format(roc_auc_score(y_val, pred_val_y)))
