# Supplementary material for: Deep-learning-based risk stratification for mortality of patients with acute myocardial infarction
Source: PLoS One. 2019 Oct 31;14(10):e0224502. doi: 10.1371/journal.pone.0224502 (PMC6822714; doi:10.1371/journal.pone.0224502)
Supplement: S1 File — (ZIP) [file pone.0224502.s003.zip › x_val_example.csv]

Sex	Stelevation	preCPR	Age	Killip	Glucose	CKMB	HeartRate	Creatinine	SBP	hsCRP	LDL	BMI
-1	1	0	1.892022857	-0.52816348	0.138785312	1.901993749	1.052300406	-0.55776929	-1.026418822	-0.219737351	0.843043019	0.032568376
1	1	0	-0.73673985	3.046795269	0.11418488	1.92486696	0.352645878	-0.074242664	1.109935008	-0.255158987	0.661790399	0.587743178
-1	0	0	1.263675074	-0.52816348	0.42169028	-0.599827265	-0.347008649	8.532531289	0.753876037	-0.249320256	0.040352845	-1.001603562
-1	0	0	0.937429898	-0.52816348	-0.009640039	-0.578987228	-0.846761883	-0.36435864	0.753876037	-0.245466693	-0.089113313	1.674911095
1	0	0	1.059424656	-0.52816348	-0.820631537	-0.173877243	-1.296539793	0.022462662	-0.67035985	-0.243676149	0.066246076	-0.185015348
1	0	0	-1.737695091	-0.52816348	-0.832931753	-0.245546638	-0.546909943	-0.170947989	-0.314300879	-0.021489622	1.77519935	0.180381712
1	1	0	0.487267103	0.663489436	-0.390123977	-0.586611632	-0.846761883	-0.267653314	1.109935008	-0.254575114	-0.089113313	-0.047943978
-1	0	0	1.316233236	1.855142353	-0.845231969	-0.3040004	1.901880903	1.279631891	0.753876037	-0.063979465	0.50643101	0.032568376
1	0	0	-2.128249238	-0.52816348	-0.058018145	-0.607959963	1.55205364	0.409283963	0.753876037	-0.231473201	0.118032539	1.927056425
1	1	0	-0.140867029	-0.52816348	-0.599227649	-0.267911556	-0.546909943	0.119167987	-0.848389336	-0.235501925	-1.073056107	1.036088155
1	0	0	-1.300565011	-0.52816348	1.319606049	-0.56068866	0.252695231	-0.36435864	-0.67035985	-0.202610406	0.273391927	0.600332535
1	1	0	-1.233692228	-0.52816348	-0.156419873	0.734443389	-0.047156709	-0.267653314	-0.527936262	-0.245233144	0.480537779	0.293741862
1	0	0	-0.640169568	-0.52816348	-0.205620737	-0.023930636	1.352152346	-0.170947989	-0.314300879	-0.021489622	1.127868564	0.193132188
-1	1	0	0.749630611	3.046795269	1.602511017	-0.614059486	-1.196589147	-0.55776929	0.184181682	-0.021489622	-0.658764404	-0.067599186
-1	0	0	0.647505402	-0.52816348	-0.992834561	-0.585595045	-1.346515117	0.022462662	-2.094595738	0.13097577	0.402858085	1.201824253
1	1	0	0.182600684	-0.52816348	-0.525426353	-0.005123774	0.152744585	-0.36435864	0.753876037	-0.021489622	0.610003936	0.032568376
-1	0	0	1.029086205	-0.52816348	0.864498056	-0.394476658	-0.596885266	-0.461063965	1.46599398	-0.021489622	-0.373938858	0.748544054
1	1	0	0.341343426	-0.52816348	-0.230221169	0.231232742	-1.946218998	0.022462662	-1.026418822	-0.255918022	-0.001416096	-0.702453316
1	0	0	0.307800208	-0.52816348	-0.500825921	-0.598302385	-1.54641641	0.409283963	0.041758093	-0.25262887	0.584110705	-0.437684483
1	1	0	-0.851897774	-0.52816348	-0.340923113	-0.601352146	-0.347008649	-0.170947989	-0.314300879	-0.202805031	0.765363325	-0.309641701
1	1	0	1.435877833	-0.52816348	-0.586927433	-0.443272842	0.352645878	-0.170947989	1.750841158	-0.250488002	1.076082102	-1.901403676
1	1	0	-0.501296376	3.046795269	-0.648428513	-0.49969343	0.402621202	-0.461063965	-0.065059598	-0.237642794	-0.503405015	0.456488565
1	0	0	1.200861661	0.663489436	-0.267121817	-0.481394861	-0.746811236	-0.074242664	-0.634753953	-0.232777184	4.31273603	0.032568376
1	0	0	-1.249716058	-0.52816348	0.741495896	0.547391351	-0.79678656	-0.267653314	-1.026418822	0.204738407	-0.865910255	-0.952823489
1	1	0	-0.319052017	-0.52816348	-0.217920953	0.416251606	-0.047156709	-0.461063965	-0.67035985	-0.176725365	0.376964853	0.032568376
1	0	0	-0.994403035	-0.52816348	-0.525426353	-0.61609266	1.352152346	-0.461063965	-0.314300879	-0.247335087	-1.021269644	0.538907815
-1	1	0	0.691090219	-0.52816348	-0.058018145	0.5118108	-0.546909943	-0.654474616	-0.67035985	-0.183731842	-1.12484257	-0.30110028
1	0	0	-0.991839222	-0.52816348	-0.894432833	-0.449372365	-0.297033326	-0.267653314	-0.278694982	-0.250488002	0.040352845	-0.219597087
1	0	0	-0.818781859	-0.52816348	-0.906733049	-0.607959963	0.002818615	0.022462662	0.041758093	-0.021489622	-1.435561347	0.032568376
1	0	0	1.549753851	-0.52816348	2.229822033	-0.608468256	-0.197082679	-0.074242664	0.753876037	-0.229273946	-0.001416096	-1.2564204
1	0	0	0.672288926	0.663489436	0.458590928	-0.48698609	-1.046663177	-0.36435864	0.041758093	-0.23338052	0.118032539	-0.952823489
1	1	0	-0.993121128	-0.52816348	0.507791792	-0.48698609	0.102769261	-0.55776929	0.112969887	-0.021489622	0.273391927	0.473496364
-1	1	0	-0.194707097	-0.52816348	-1.201938233	-0.271469611	0.652497819	-0.461063965	2.178111924	-0.021489622	0.791256556	-1.261906893
1	1	0	1.103223124	-0.52816348	1.073601728	0.072136851	-0.79678656	-0.170947989	1.003117317	-0.253699304	-0.555191478	0.619583422
-1	0	0	1.75421792	3.046795269	-0.746830241	-0.496135375	-0.996687853	-0.36435864	1.109935008	-0.216039488	-1.48734781	-1.112516581
1	0	0	-0.204535046	-0.52816348	-0.882132617	-0.300950639	-0.746811236	-0.267653314	-1.204448308	-0.224602961	-1.073056107	1.228106855
1	1	0	-0.775410693	3.046795269	-0.193320521	0.917429079	-2.046169644	0.022462662	-1.382477794	-0.162907034	1.309121184	0.513199045
1	1	0	-1.567628843	-0.52816348	-0.648428513	-0.561705247	0.402621202	-0.461063965	0.504634756	-0.25574286	0.817149787	1.612274397
-1	0	0	1.621326958	-0.52816348	0.458590928	-0.612026311	1.152251052	6.405014132	4.528101137	-0.021489622	-0.001416096	-1.112516581
-1	0	0	1.85249741	-0.52816348	-0.414724409	-0.42599086	-0.347008649	-0.55776929	1.109935008	1.252985282	0.972509176	-0.886441884
1	0	0	-0.789725314	-0.52816348	0.987500216	-0.428532328	-0.347008649	-0.267653314	2.890229867	-0.224213712	0.920722713	1.228106855
1	1	0	-0.886936549	-0.52816348	-0.058018145	0.252581073	1.052300406	-0.267653314	-0.314300879	-0.235501925	1.77519935	-0.540712284
1	0	0	-0.570732972	-0.52816348	-0.045717928	-0.608468256	-0.696835913	0.602694614	-1.738536766	-0.198737381	-1.461454578	-0.952234759
-1	1	0	1.681790209	0.663489436	-0.267121817	0.236315678	1.502078316	-0.074242664	-0.314300879	0.204154534	-0.348045627	-1.985162058
1	0	0	1.223722325	-0.52816348	-0.304022465	-0.609993137	-2.945725465	-0.074242664	0.647058345	-0.021489622	-1.254308727	1.142754725
1	1	0	-1.936604232	3.046795269	0.200286392	0.140248191	-0.028618158	0.022462662	0.021882378	-0.254185865	1.024295639	1.614674607
-1	1	0	1.921934007	1.855142353	1.208904105	1.92486696	0.252695231	0.505989288	-0.919601131	-0.246984763	0.635897167	-1.036963711
1	0	0	-1.258475751	-0.52816348	2.42662549	-0.591186274	-0.347008649	-0.074242664	2.178111924	-0.155122059	-0.94358995	0.604788657
1	1	0	-0.73075762	0.663489436	-0.021117496	-0.598810678	-0.047156709	-0.36435864	0.753876037	-0.255061675	0.894829482	-0.486739887
1	1	1	-0.623718436	1.855142353	3.927251843	-0.575937467	3.001338018	-0.170947989	0.07736399	-0.167383395	-1.254308727	-0.413710021
-1	0	0	-0.138944169	-0.52816348	-0.648428513	0.903196859	-0.347008649	-0.55776929	0.397817065	-0.021489622	0.454644547	0.805677507
-1	1	0	1.077798648	-0.52816348	-0.230221169	-0.135755224	0.252695231	-0.267653314	1.822052952	-0.240756784	-1.12484257	-0.148321244
-1	1	0	1.433741322	0.663489436	1.627111449	-0.52104176	1.901880903	0.215873312	2.534170896	-0.250098753	0.221605465	0.282652454
1	0	0	1.510442055	-0.52816348	-0.636128297	0.774598582	-0.028618158	-0.074242664	0.021882378	-0.021489622	-0.21857947	0.032568376
1	0	0	0.705404841	-0.52816348	-0.009640039	-0.020917949	0.852399112	0.03130643	-1.026418822	-0.021489622	-0.001416096	0.362741714
-1	0	0	1.297859245	-0.52816348	-0.709929593	-0.539848623	-0.347008649	0.215873312	-0.67035985	-0.021489622	-1.48734781	-0.30110028
1	1	0	-0.654056888	-0.52816348	-0.722229809	-0.12660594	-0.696835913	-0.170947989	0.397817065	-0.055085131	-0.865910255	-0.510766487
1	0	0	-0.29747326	3.046795269	3.213839314	-0.593219449	1.152251052	0.022462662	-1.382477794	-0.254575114	-1.098949338	-0.256520115
1	0	0	-0.043655794	0.663489436	3.238439746	-0.504776365	-1.346515117	0.119167987	0.041758093	0.055461513	1.024295639	1.934490992
1	1	0	0.364417741	-0.52816348	-0.009640039	0.960634033	0.502571848	-0.36435864	-1.026418822	-0.25118865	-0.710550867	0.282652454
1	0	0	1.117537746	-0.52816348	-0.390123977	-0.60338532	-0.646860589	-0.074242664	-0.990812925	-0.25574286	0.661790399	-0.413710021
1	1	0	-1.722312214	-0.52816348	-0.771430673	-0.047312141	0.652497819	-0.55776929	0.860693728	-0.021489622	-0.192686238	1.323607347
-1	0	0	0.855174238	0.663489436	1.049001296	-0.611009724	0.502571848	-0.267653314	0.753876037	-0.205743859	5.270785593	-1.140813826
1	1	0	-0.620300019	1.855142353	-0.685329161	2.522620213	0.252695231	-0.55776929	0.041758093	1.621603845	-0.001416096	0.032568376
1	1	0	0.632122525	-0.52816348	-0.857532185	0.06349586	-0.646860589	-0.36435864	-0.527936262	-0.246595515	-0.296259164	-0.229482468
-1	1	0	1.322856419	3.046795269	-0.414724409	-0.602368733	0.252695231	0.409283963	-1.738536766	-0.18610626	0.040352845	-1.112516581
1	0	0	-0.166932459	-0.52816348	-0.513126137	1.111597227	-1.146613823	-0.36435864	0.021882378	-0.23881054	0.273391927	-0.465096252
1	1	0	0.272334131	0.663489436	-0.451625057	1.52483991	0.052793938	-0.55776929	0.041758093	-0.246011642	0.480537779	-0.4770242
-1	0	0	0.723565181	-0.52816348	-0.021117496	0.437599937	-0.846761883	-0.55776929	-0.243089084	-0.248561221	0.32517839	-0.412689573
-1	0	0	1.463225169	-0.52816348	-0.328622897	-0.138804986	-0.028618158	0.022462662	0.021882378	-0.211563128	-0.891803487	-1.575461103
1	0	0	-0.536335151	-0.52816348	-0.513126137	-0.285193538	-0.846761883	-0.170947989	0.397817065	-0.252142309	2.189491053	-0.229732956
1	0	0	-0.788229757	-0.52816348	-0.463925273	0.740542912	-0.546909943	-0.170947989	-0.67035985	-0.2512665	-1.331988421	-0.801935888
1	1	0	-0.092795539	-0.52816348	-0.648428513	1.234604274	-0.546909943	0.022462662	1.2167527	-0.237448169	1.904665507	-0.349862781
1	1	0	0.694722288	-0.52816348	-0.377823761	0.724785811	-1.0966385	-0.267653314	-1.382477794	-0.254575114	0.635897167	-0.025573278
1	1	0	-0.83907871	-0.52816348	-0.636128297	-0.097124912	-1.146613823	-0.36435864	-0.314300879	-0.021489622	-0.192686238	-1.021513861
1	1	0	-1.44883885	-0.52816348	1.344206481	-0.288751593	-0.546909943	-0.267653314	0.397817065	-0.180423228	-0.555191478	-0.12254062
1	0	0	0.090089773	-0.52816348	-0.586927433	-0.484444622	0.852399112	-0.461063965	-1.026418822	-0.021489622	-0.115006544	-0.587314734
-1	0	0	0.685962594	-0.52816348	-0.279422033	-0.414808401	-0.347008649	-0.267653314	1.109935008	-0.021489622	0.610003936	-1.384274688
-1	1	0	-1.729790001	-0.52816348	1.196603889	-0.038162857	-0.347008649	0.409283963	1.109935008	0.060132498	2.551996293	0.798649132
1	0	0	-0.847624753	1.855142353	1.331906265	-0.528666164	1.602028963	-0.55776929	-1.026418822	-0.021489622	0.092139307	-0.996048821
1	1	0	-0.688454709	-0.52816348	0.48319136	0.908279794	-0.028618158	-0.267653314	0.021882378	-0.243481525	-0.140899775	0.567890958
1	1	0	-1.835547279	-0.52816348	0.23718704	1.208173008	1.002325082	-0.267653314	-0.42111857	-0.25574286	1.904665507	1.915645182
1	0	0	-1.071531069	-0.52816348	-0.919033265	-0.592711155	-0.347008649	-0.461063965	-0.67035985	-0.25574286	0.480537779	0.054003533
1	1	0	-1.307401845	-0.52816348	0.212586608	0.193619017	-0.546909943	-0.170947989	0.362211168	-0.250488002	-0.011433618	-0.515139093
1	1	0	-1.868876845	-0.52816348	-0.390123977	2.809297794	-0.446959296	-0.074242664	-0.741571645	-0.25574286	0.739470093	-3.259501485
1	0	0	-0.969192209	-0.52816348	-0.513126137	-0.506301246	-0.347008649	-0.170947989	1.109935008	-0.247646486	0.040352845	0.962621308
-1	1	0	1.109632656	-0.52816348	-0.009640039	0.349156853	-0.097132032	-0.36435864	-0.314300879	-0.241729905	0.661790399	0.192627037
-1	1	0	1.272007466	3.046795269	3.213839314	-0.525616402	1.652004286	0.215873312	-1.738536766	2.084615229	-0.001416096	0.032568376
1	1	0	-1.265526236	-0.52816348	-0.009640039	-0.463604585	-1.946218998	-0.267653314	-0.67035985	-0.253601992	1.309121184	0.203377392
1	0	0	-1.49498748	-0.52816348	-0.832931753	0.456915093	1.102275729	-0.267653314	0.255393476	-0.162907034	0.68768363	0.471966335
1	0	0	-1.093964431	-0.52816348	-1.042035425	-0.427515741	-0.347008649	-0.267653314	-0.314300879	-0.021489622	1.076082102	-0.044204929
1	0	0	-0.733107782	-0.52816348	-0.697629377	0.133132081	-0.546909943	-0.170947989	0.041758093	-0.253796617	0.765363325	-0.037384897
1	0	0	0.790437965	-0.52816348	-0.009640039	1.663604058	-0.047156709	-0.461063965	0.753876037	0.929908822	-0.296259164	0.333677043
1	1	0	0.53875701	-0.52816348	0.077284232	-0.28265207	-1.346515117	0.119167987	0.469028859	-0.25574286	-0.115006544	0.07081406
1	1	0	0.754330935	-0.52816348	-0.340923113	0.933694474	1.202226376	-0.074242664	-0.314300879	-0.018301125	0.972509176	2.196064196
-1	0	0	-0.487836359	-0.52816348	-0.660728729	-0.104749316	0.202719908	3.697265024	1.46599398	-0.095567001	-0.296259164	0.80470487
-1	1	0	0.698568007	-0.52816348	0.224886824	0.983507245	-0.197082679	-0.461063965	-0.67035985	-0.253212743	1.335014416	0.632904095
1	1	0	-0.928171204	-0.52816348	-0.365523545	1.538055543	-0.247058002	-0.267653314	0.041758093	-0.253018119	0.195712233	0.104116937
-1	1	0	0.115086947	0.663489436	0.85219784	0.908279794	-2.395996908	-0.074242664	-2.094595738	-0.249904129	0.739470093	-1.055851291
1	1	0	-0.095573003	-0.52816348	-0.217920953	-0.389902016	-1.446465764	-0.074242664	-1.026418822	0.553894533	-0.94358995	-1.190161755
1	0	0	-0.268416715	-0.52816348	-0.045717928	-0.447847484	0.052793938	-0.074242664	-0.67035985	-0.021489622	-1.979319207	0.473496364
-1	1	0	1.458311195	-0.52816348	0.766096328	1.308306844	0.252695231	-0.267653314	0.96751142	-0.25574286	-1.202522264	0.356241216
1	1	0	-0.567528206	-0.52816348	-0.230221169	0.582971901	1.052300406	0.022462662	0.753876037	-0.021489622	-0.296259164	0.388554325
1	1	0	-1.429610255	-0.52816348	-0.574627217	-0.493593907	1.70197961	0.022462662	-0.919601131	-0.244649271	-0.115006544	-1.128445075
1	1	0	0.719505811	-0.52816348	-0.709929593	0.214967348	0.052793938	-0.074242664	1.822052952	-0.255509311	0.428751316	0.466987548
1	1	0	-1.342867922	-0.52816348	1.565610369	0.332383165	-0.496934619	0.215873312	0.896299625	-0.252434246	-1.176629032	2.027631271
1	0	0	0.456928652	0.663489436	-0.709929593	-0.371095153	0.302670555	-0.36435864	0.860693728	-0.254497264	1.335014416	0.040733259
1	0	0	-0.848906659	-0.52816348	1.639411665	0.612961223	0.952349759	-0.074242664	-0.67035985	1.086581443	0.532324242	-0.911769343
1	1	0	-1.900710853	-0.52816348	-0.328622897	0.056888043	1.452102993	-0.267653314	1.109935008	-0.021489622	-0.710550867	1.313788139
-1	1	0	1.089335805	-0.52816348	-0.709929593	-0.306033575	1.801930256	-0.267653314	0.753876037	-0.25574286	-0.865910255	-1.311840857
-1	1	0	0.921619719	-0.52816348	0.520092008	2.915022859	-0.396983973	0.312578638	-0.67035985	-0.021489622	0.351071622	1.243266614
-1	0	0	1.407034939	1.855142353	0.0526838	-0.56068866	0.802423789	0.022462662	2.178111924	-0.221897682	0.86893625	0.243882144
1	1	0	-0.24940177	3.046795269	1.725513177	-0.055953132	2.601535431	0.505989288	-0.563542159	0.139733866	-0.244472701	1.004704735
1	0	0	-0.796562148	-0.52816348	-1.017434993	-0.595760917	0.852399112	-0.267653314	0.753876037	-0.248347134	0.610003936	0.489565729
1	0	0	0.014670947	-0.52816348	1.959217281	-0.593219449	1.452102993	1.279631891	-1.026418822	0.298917141	-2.264144752	-2.196512275
-1	0	0	-1.002094473	-0.52816348	-0.648428513	-0.593219449	0.252695231	-0.461063965	1.109935008	-0.192489939	-1.202522264	0.019163998
-1	1	0	1.368577747	-0.52816348	-0.340923113	0.933694474	0.052793938	-0.170947989	0.326605271	-0.021489622	-0.063220081	0.032568376
1	1	0	2.402435252	-0.52816348	-0.869832401	0.101109585	0.952349759	-0.267653314	-0.67035985	-0.084862661	-0.115006544	0.032568376
1	0	0	-0.888645757	-0.52816348	0.85219784	-0.565263302	0.252695231	-0.36435864	0.397817065	-0.201831909	-1.202522264	1.725012306
-1	0	0	1.36900505	-0.52816348	-1.165037585	-0.524091522	4.000844485	0.022462662	0.041758093	-0.021489622	0.428751316	0.466987548
1	1	0	0.84555994	-0.52816348	-0.574627217	2.074305273	-0.846761883	-0.461063965	-0.385512673	-0.255275762	-0.995376412	-1.243997764
1	1	0	-1.781066257	-0.52816348	0.532392224	-0.611518018	0.352645878	-0.170947989	-0.599148056	-0.25574286	-0.606977941	0.243882144
1	0	0	-2.042575161	-0.52816348	-0.869832401	-0.554589137	-0.347008649	-0.461063965	1.109935008	-0.24640089	2.914501533	0.983241265
1	1	0	1.421776863	-0.52816348	0.224886824	0.057904631	-0.197082679	-0.36435864	-1.026418822	-0.021489622	-0.606977941	0.05634409
1	0	0	-1.856485083	-0.52816348	-0.709929593	-0.611518018	0.352645878	-0.267653314	1.359176289	-0.240951408	-0.244472701	1.887043236
-1	0	0	-1.82187361	-0.52816348	-0.845231969	-0.55509743	-0.247058002	-0.55776929	0.255393476	-0.25574286	-1.590920735	0.473496364
1	1	0	-0.837583153	-0.52816348	-0.931333481	0.908279794	-0.147107356	-0.074242664	-0.67035985	-0.021489622	1.335014416	0.984346575
-1	1	0	0.755185539	-0.52816348	1.934616849	-0.264861794	0.652497819	0.796105264	0.041758093	-0.219542727	0.558217473	1.066101541
1	1	0	-0.708324258	-0.52816348	0.151085528	-0.359404401	0.852399112	-0.074242664	-0.67035985	-0.021489622	1.59394673	0.071572313
-1	1	0	0.780182714	-0.52816348	-0.488525705	0.158038466	-0.347008649	-0.461063965	-1.026418822	-0.114250941	0.635897167	-0.463657738
1	1	0	-1.936604232	0.663489436	0.692295032	0.353223202	-0.197082679	-0.36435864	-0.848389336	-0.228437061	0.946615944	0.035533773
1	0	0	0.468465809	-0.52816348	-0.599227649	-0.006648654	0.302670555	-0.170947989	-0.314300879	-0.167967268	-0.21857947	-0.413710021
1	1	0	-0.943767732	0.663489436	-0.476225489	-0.590677981	0.102769261	-0.170947989	0.112969887	-0.25574286	0.739470093	1.527419315
1	1	0	-0.864716838	1.855142353	-0.734530025	0.790355683	0.802423789	-0.170947989	-0.314300879	-0.1889867	-0.425725321	0.134914863
1	0	0	1.454892778	1.855142353	-0.427024625	-0.569837944	2.401634137	0.312578638	-0.029453701	-0.021489622	-0.001416096	-0.486739887
-1	1	0	1.000884264	-0.52816348	-0.525426353	-0.01732282	0.552547172	-0.36435864	1.109935008	-0.254964363	1.076082102	0.032568376
-1	0	0	-0.241923983	-0.52816348	-0.586927433	-0.352288291	-0.94671253	-0.461063965	-0.314300879	-0.220710473	-0.917696718	-0.630278634
1	1	0	-0.659825466	-0.52816348	0.212586608	1.262560422	-0.347008649	-0.461063965	-0.207483187	-0.250488002	-1.694493661	-0.085507988
1	0	0	0.106113603	1.855142353	-0.832931753	0.88489829	1.052300406	-0.461063965	0.290999373	-0.24017291	1.852879044	0.203110204
1	1	0	-0.524370691	-0.52816348	-0.599227649	-0.598810678	1.252201699	-0.461063965	-0.67035985	-0.021489622	-0.001416096	0.376041712
1	1	0	-1.100373963	-0.52816348	-0.857532185	-0.201325097	-0.028618158	0.215873312	0.021882378	-0.206892143	0.118032539	1.519843741
-1	0	0	0.480002967	-0.52816348	1.049001296	-0.321790676	-0.546909943	-0.461063965	0.753876037	-0.021489622	0.739470093	0.858175172
1	0	0	0.976741694	-0.52816348	-1.017434993	0.623127095	-0.646860589	0.119167987	-0.314300879	-0.244260022	-1.539134272	0.788086787
1	0	0	-1.394785131	-0.52816348	-1.152737369	0.237840559	-0.147107356	-0.36435864	-0.314300879	-0.021489622	1.490373804	1.621116337
1	1	0	0.812016722	1.855142353	0.9752	-0.50121831	3.251214635	0.119167987	2.640988587	-0.231025565	-0.21857947	-0.810370657
-1	0	0	0.891922221	-0.52816348	-0.427024625	-0.489527558	-0.347008649	-0.55776929	1.109935008	0.629214165	-0.001416096	0.019163998
1	0	0	-0.857880004	-0.52816348	-0.685329161	-0.38481908	0.452596525	-0.36435864	0.397817065	-0.021489622	1.749306119	1.826272056
1	1	0	-0.799339612	1.855142353	0.556992656	-0.612534605	-0.94671253	0.312578638	-0.314300879	-0.163296283	-0.001416096	-0.082754943
-1	0	0	0.919055906	-0.52816348	-0.673028945	-0.597285797	2.351658814	-0.36435864	-1.026418822	-0.245875405	-1.720386892	0.282652454
1	1	1	-0.947827102	-0.52816348	-0.537726569	-0.186584583	-0.047156709	-0.461063965	-0.492330365	-0.227133077	0.454644547	-0.498419067
1	0	1	0.724419786	3.046795269	1.233504537	0.508761038	-0.028618158	-0.170947989	0.021882378	-0.251850373	-0.001416096	0.265685247
1	0	0	0.527433503	1.855142353	0.3601892	-0.603893614	1.352152346	0.022462662	-0.67035985	-0.130210139	-0.632871172	0.010995232
1	0	0	-1.76974275	-0.52816348	1.467208641	0.385753991	0.552547172	-0.267653314	0.397817065	-0.021489622	1.23144149	0.159554803
-1	1	0	0.176618454	-0.52816348	0.224886824	-0.59474433	0.452596525	-0.36435864	0.753876037	-0.021489622	0.920722713	0.847009121
1	1	0	-1.384957182	-0.52816348	-0.808331321	0.003517217	0.652497819	-0.170947989	1.109935008	-0.25574286	0.480537779	0.714000107
-1	1	0	-0.114160646	-0.52816348	0.040383584	0.10466764	-0.047156709	-0.461063965	0.041758093	-0.25574286	-0.115006544	-0.257888896
1	1	0	-0.091940935	3.046795269	1.405707561	0.684122324	-1.24656447	0.409283963	-1.382477794	-0.22324059	-0.684657635	0.989395484
1	0	0	-0.536762453	-0.52816348	-1.054335641	-0.290784767	-0.446959296	-0.267653314	1.2167527	-0.25574286	0.972509176	0.810097497
1	0	0	-0.551290725	-0.52816348	-0.254821601	0.140756485	-2.395996908	0.119167987	-2.806713681	-0.25574286	0.584110705	0.071572313
1	1	0	0.236868055	-0.52816348	1.295005617	-0.155070381	-0.94671253	-0.074242664	2.178111924	0.91823136	-0.76233733	0.117874209
-1	1	0	0.836586595	1.855142353	0.064984016	-0.614567779	0.152744585	-0.36435864	0.041758093	-0.042823796	1.335014416	-1.924680975
-1	1	0	0.175336548	-0.52816348	-0.845231969	-0.59626921	0.052793938	-0.461063965	0.041758093	-0.190932944	-0.606977941	-0.773554937
1	0	0	-1.278131649	-0.52816348	-0.586927433	0.69479649	-0.396983973	-0.36435864	-0.67035985	-0.246595515	1.076082102	0.071572313
1	1	0	-0.908088004	-0.52816348	2.783331754	0.222083458	-0.746811236	-0.170947989	-0.67035985	-0.246011642	-0.089113313	-0.142413391
1	1	0	-0.384001941	-0.52816348	-0.660728729	0.601778764	-0.047156709	-0.267653314	-1.026418822	-0.021489622	-0.140899775	0.146840594
1	1	0	-0.01673576	-0.52816348	-0.328622897	-0.603893614	0.202719908	-0.074242664	0.433422962	-0.021489622	-0.011433618	-0.112100533
-1	1	0	0.497522354	3.046795269	-0.427024625	0.588054837	-1.446465764	-0.654474616	-0.883995234	-0.021489622	-0.001416096	-0.990655071
1	1	0	-1.303769777	3.046795269	-0.439324841	0.495545405	-0.94671253	-0.074242664	-1.382477794	-0.021489622	-0.840017024	-0.295430646
-1	1	0	0.75133982	-0.52816348	0.962899784	-0.074759994	-0.896737206	-0.461063965	-0.314300879	-0.021489622	0.32517839	-0.287936535
-1	1	0	1.767250635	1.855142353	-0.636128297	0.059429511	-0.94671253	-0.267653314	-0.67035985	0.028603349	1.904665507	-0.959453237
1	1	0	0.337497706	0.663489436	0.003482936	0.193619017	-0.197082679	-0.267653314	0.041758093	-0.255411999	-0.166793007	0.180482325
1	0	0	0.644727938	-0.52816348	-0.697629377	0.052821695	0.252695231	0.119167987	-0.67035985	-0.021489622	-1.565027504	0.077454523
1	1	0	-0.786306897	-0.52816348	-0.205620737	-0.193700693	0.252695231	-0.36435864	0.112969887	-0.249106169	1.076082102	2.239953729
1	1	0	-1.375129233	0.663489436	-1.165037585	-0.592711155	1.202226376	-0.170947989	-1.738536766	-0.187429705	-1.435561347	-0.262609498
1	1	0	-0.131252731	-0.52816348	0.212586608	-0.148462564	-0.396983973	-0.267653314	1.181146803	-0.021489622	-0.788230561	-0.513175641
1	1	0	-0.641451475	-0.52816348	-0.845231969	-0.199291922	-0.546909943	-0.074242664	-0.314300879	-0.021489622	1.77519935	1.519843741
1	0	0	-0.290636426	-0.52816348	1.565610369	-0.614059486	-0.347008649	-0.170947989	-1.382477794	-0.247471324	-0.001416096	0.199356049
1	1	0	1.407462241	-0.52816348	-0.131819441	0.129574026	2.051806873	0.022462662	0.397817065	-0.079218554	-0.322152395	-1.69731985
1	0	0	-1.693682971	-0.52816348	-0.709929593	-0.383802493	-0.396983973	-0.461063965	1.359176289	-0.250488002	0.713576862	1.526303874
1	0	0	-1.598821898	0.663489436	-0.980534345	-0.558147192	-0.446959296	0.796105264	-0.314300879	0.551948289	-0.001416096	-1.570990297
-1	1	1	0.077270709	3.046795269	1.368806913	-0.5891531	0.952349759	0.215873312	0.397817065	-0.255723398	0.428751316	1.674911095
1	0	0	-1.698383295	-0.52816348	-0.267121817	-0.594236036	0.952349759	-0.267653314	0.397817065	-0.021489622	0.376964853	1.147054024
-1	1	0	0.431290524	-0.52816348	-0.082618577	0.724785811	0.252695231	-0.461063965	-0.67035985	-0.251071875	-0.373938858	0.137378857
-1	1	0	0.116368854	-0.52816348	0.0526838	0.217508816	-0.446959296	-0.847885266	0.219787579	-0.248541758	-0.001416096	-0.012303646
-1	1	0	-0.405153397	1.855142353	-0.021117496	-0.240971996	-0.696835913	8.532531289	-0.67035985	-0.139941358	-2.238251521	1.004704735
-1	0	0	0.239218216	-0.52816348	-0.082618577	-0.362962456	-0.446959296	-0.55776929	0.184181682	-0.230441692	0.894829482	-0.453979697
-1	0	0	1.635427928	-0.52816348	-0.759130457	-0.539340329	-0.896737206	0.215873312	-1.097630617	-0.157068303	-1.48734781	-1.112516581
1	1	0	-1.010854167	0.663489436	0.48319136	0.11025887	0.152744585	-0.074242664	1.109935008	0.275581679	-1.513241041	0.035533773
-1	0	0	1.46343882	1.855142353	-0.316322681	-0.332464841	-0.347008649	8.532531289	1.46599398	-0.242119154	-0.001416096	-0.094213762
-1	1	0	0.971827719	-0.52816348	3.090837154	1.481634956	0.652497819	-0.55776929	1.109935008	-0.021489622	0.713576862	0.032568376
1	0	0	-0.203894093	-0.52816348	-0.992834561	-0.548489614	-0.94671253	-0.267653314	-0.67035985	-0.253407368	0.584110705	-0.731664165
1	1	0	-0.639742266	0.663489436	-0.242521385	0.908279794	-0.197082679	-0.267653314	0.148575785	-0.24503852	0.920722713	-0.334656682
1	0	0	1.024599532	-0.52816348	-1.078936073	-0.572379412	0.452596525	-0.36435864	2.249323718	-0.251850373	0.14392577	-0.185321498
1	1	0	0.206529603	-0.52816348	-0.402424193	-0.507317833	-0.696835913	-0.267653314	0.540240654	-0.211563128	-0.969483181	0.071572313
1	1	0	-0.825618693	0.663489436	0.384789632	4.409914285	-0.147107356	-0.074242664	0.397817065	-0.021489622	-0.917696718	1.335287938
1	1	0	-1.232410321	-0.52816348	-0.623828081	-0.444289429	-0.047156709	0.119167987	0.931905523	-0.250682627	0.118032539	-0.219597087
-1	1	0	1.258120147	-0.52816348	-0.500825921	0.572297736	-0.94671253	4.664318277	0.041758093	-0.021489622	-0.011433618	-0.095883746
1	1	0	-0.851684123	-0.52816348	-0.783730889	1.129895796	1.452102993	-0.461063965	0.397817065	0.076286321	-0.891803487	-0.051912133
1	0	0	-2.025269425	1.855142353	-0.660728729	-0.467670934	3.351165281	-0.170947989	-0.67035985	-0.021489622	-0.001416096	1.063405747
1	1	0	0.364417741	1.855142353	0.91369892	-0.221148546	1.302177023	-0.074242664	2.534170896	-0.23569655	-0.969483181	-1.378431478
1	1	0	-0.327170758	-0.52816348	-0.759130457	-0.492577319	-0.147107356	-0.461063965	0.397817065	-0.243676149	0.118032539	1.519843741
1	1	0	-0.580774572	-0.52816348	-0.107219009	-0.60897655	-0.297033326	-0.170947989	1.893264746	-0.021489622	3.302900004	1.065072587
1	1	0	-0.218849668	-0.52816348	0.679994816	0.908279794	1.652004286	0.312578638	-2.450654709	-0.021489622	-1.513241041	-0.12254062
1	1	0	-1.337740296	-0.52816348	-0.414724409	-0.280110602	-0.94671253	0.022462662	0.718270139	-0.021489622	3.820764633	0.265685247
-1	1	0	0.765654441	-0.52816348	-0.094918793	0.456406799	-0.347008649	-0.267653314	-1.026418822	-0.021489622	0.351071622	0.032568376
1	1	0	0.363563136	-0.52816348	-0.144119657	1.833374115	0.352645878	0.119167987	-0.349906776	-0.254964363	-0.011433618	-0.128601079
1	1	0	-0.398316562	-0.52816348	-0.230221169	0.082302723	-0.047156709	0.022462662	0.753876037	-0.244649271	0.169819002	0.731201404
-1	1	0	1.513646821	0.663489436	-0.783730889	-0.613551192	2.15175752	-0.654474616	1.109935008	-0.021489622	-0.736444098	-2.359152977
1	1	0	0.167217807	-0.52816348	-0.697629377	0.574330911	1.352152346	-0.461063965	0.753876037	-0.239063551	0.428751316	0.317858883
-1	1	0	-1.118107001	0.663489436	-0.181020305	-0.614059486	-0.896737206	-0.55776929	-0.67035985	-0.254847588	0.221605465	-1.235104656
1	1	0	-1.710561405	-0.52816348	0.48319136	-0.601352146	-0.197082679	-0.36435864	0.753876037	-0.247374012	2.241277516	-0.510766487
1	1	0	-0.236582706	-0.52816348	-0.759130457	0.381179349	-1.146613823	-0.36435864	-0.990812925	-0.248541758	-2.652543224	0.311320995
1	1	0	0.852396774	-0.52816348	0.495491576	-0.612534605	-0.746811236	0.312578638	1.109935008	-0.255548236	0.351071622	-0.704879421
1	0	0	0.05953767	-0.52816348	0.274087688	-0.611518018	0.502571848	-0.36435864	2.427353204	-0.25574286	-1.098949338	0.30114629
1	1	0	1.946076577	0.663489436	-0.377823761	-0.609484843	0.252695231	0.409283963	-0.67035985	0.05624001	-0.348045627	0.032568376
1	1	0	1.340375807	-0.52816348	0.089584448	-0.05290337	1.55205364	0.215873312	-1.382477794	-0.021489622	-0.001416096	-0.15264344
1	1	0	0.631481572	-0.52816348	-1.091236289	0.294261147	0.052793938	-0.170947989	1.109935008	-0.205529772	-0.503405015	-1.699068411
1	1	0	0.277889059	-0.52816348	-0.082618577	-0.332973134	-0.846761883	-0.170947989	-1.026418822	-0.254983825	-0.39983209	-1.7770459
1	1	0	0.856669795	-0.52816348	-0.783730889	-0.235380767	-0.546909943	-0.267653314	-0.67035985	-0.235307301	-1.228415495	-0.413710021
1	0	0	1.566204983	3.046795269	0.507791792	0.161088228	1.55205364	4.761023602	-1.738536766	-0.133518754	-1.513241041	-0.121522166
1	0	0	0.652846679	-0.52816348	-0.796031105	0.908279794	-0.446959296	-0.36435864	-0.314300879	-0.25438049	-0.089113313	0.032568376
1	0	0	0.634686338	-0.52816348	0.323288552	-0.583053577	0.102769261	-0.170947989	-1.026418822	-0.021489622	-0.658764404	-1.243997764
1	1	0	1.232268368	-0.52816348	-0.697629377	-0.265878382	-1.346515117	-0.36435864	-1.026418822	0.156276938	-1.047162875	-2.498240509
-1	1	0	1.841173904	-0.52816348	-0.919033265	-0.218607078	0.002818615	-0.36435864	0.469028859	-0.250488002	-0.969483181	-1.702106843
1	1	0	-0.889927664	-0.52816348	0.261787472	1.92486696	-0.028618158	-0.267653314	-1.062024719	-0.255353612	-0.891803487	1.134296618
1	1	0	0.534911291	-0.52816348	-0.390123977	0.170745806	-0.147107356	-0.074242664	-0.314300879	-0.021489622	0.195712233	0.532439224
1	1	0	-0.085531403	1.855142353	4.788266963	-0.240971996	-3.245577406	0.119167987	-1.311266	-0.252823495	-0.995376412	-0.044266626
-1	0	0	1.249787755	-0.52816348	2.279022897	-0.431073796	0.702473142	-0.36435864	-2.094595738	-0.167578019	-0.001416096	0.032568376
-1	1	0	1.99478902	0.663489436	-0.562327001	-0.611518018	0.152744585	0.215873312	1.46599398	-0.25183091	1.179655027	-0.542631365
1	1	0	0.579778014	-0.52816348	-0.353223329	-0.020917949	1.152251052	0.505989288	0.07736399	-0.021489622	-0.001416096	0.440138429
1	1	0	-1.027946252	-0.52816348	-0.709929593	-0.286210125	-0.047156709	0.022462662	-0.883995234	-0.255548236	1.153761796	-0.731664165
1	1	0	1.515142378	-0.52816348	-0.451625057	1.082624493	0.802423789	0.505989288	1.109935008	-0.021489622	-1.357881652	-0.095883746
1	1	0	-0.896978149	-0.52816348	-0.586927433	-0.613042899	-1.24656447	-0.170947989	1.003117317	-0.250488002	0.920722713	2.743292427
1	1	0	1.251924266	1.855142353	2.807932186	-0.384310786	2.051806873	0.602694614	-2.450654709	0.046314167	-0.063220081	0.489565729
1	0	0	-1.203353776	-0.52816348	-0.476225489	-0.020917949	-0.696835913	-0.170947989	-0.67035985	9.474891934	1.257334722	0.369208296
1	1	0	-1.134985435	-0.52816348	-0.734530025	0.55857381	-0.496934619	-0.461063965	0.540240654	0.730418839	-0.140899775	0.362741714
-1	1	0	0.358862813	-0.52816348	3.029336074	-0.384310786	0.652497819	0.505989288	-2.450654709	-0.021489622	0.635897167	0.032568376
1	1	0	-0.200902978	-0.52816348	-0.586927433	-0.614567779	0.502571848	-0.36435864	-1.382477794	-0.021489622	-0.140899775	-0.025573278
-1	1	0	0.03731796	-0.52816348	1.368806913	0.397444744	0.252695231	-0.36435864	0.041758093	0.014201146	-0.089113313	-0.148321244
1	0	0	1.477967093	-0.52816348	-0.058018145	-0.388377135	-3.045676112	-0.074242664	0.397817065	1.521956166	-0.788230561	0.032568376
1	0	0	1.481171859	-0.52816348	-0.673028945	-0.585086751	-1.846268351	-0.170947989	0.504634756	-0.25574286	-1.694493661	0.514965011
1	1	0	-1.114047631	-0.52816348	-0.648428513	0.795438619	0.302670555	-0.36435864	-0.848389336	-0.021489622	-0.001416096	-0.777960458
1	0	0	-0.329520919	0.663489436	-0.537726569	-0.606435082	-0.197082679	-0.267653314	1.109935008	-0.021489622	-0.001416096	1.933529323
1	0	0	-1.429182952	-0.52816348	-0.611527865	-0.290784767	-0.846761883	-0.170947989	2.178111924	-0.021489622	1.127868564	0.388554325
1	0	0	0.046291304	-0.52816348	0.29868812	-0.594236036	3.101288665	3.890675674	0.112969887	-0.25574286	-0.001416096	-0.775053759
1	1	0	1.610644404	-0.52816348	-0.537726569	1.291024862	-1.196589147	0.119167987	1.394782186	-0.255801248	-0.710550867	-0.785673539
1	1	0	0.106540905	-0.52816348	-0.796031105	1.92486696	-0.097132032	-0.074242664	-0.314300879	-0.253991241	-0.322152395	-0.696159504
1	1	0	-0.40579435	-0.52816348	0.433990496	1.776445234	-0.047156709	-0.074242664	1.822052952	-0.021489622	-0.606977941	-0.106014675
1	1	0	0.587255802	3.046795269	3.59514601	-0.425482567	2.30168349	-0.170947989	-0.705965748	-0.021489622	-0.840017024	0.513199045
-1	1	0	1.398916199	-0.52816348	-0.009640039	0.613469516	0.052793938	-0.267653314	0.397817065	-0.244843895	1.283227953	-1.112516581
-1	1	0	-0.905524191	-0.52816348	1.983817713	2.358441386	-0.846761883	0.505989288	-1.026418822	-0.247841111	-1.720386892	-0.9529702
1	1	0	0.030053823	-0.52816348	-1.152737369	-0.410742053	-0.047156709	-0.170947989	-1.382477794	-0.021489622	-1.513241041	-0.205554147
-1	0	0	0.785096688	-0.52816348	-0.009640039	0.488937589	-0.646860589	-0.267653314	-1.738536766	-0.236669672	0.739470093	0.105317046
-1	1	0	0.763945233	-0.52816348	-0.402424193	-0.526124696	-0.446959296	-0.461063965	0.112969887	-0.255353612	1.490373804	-0.267901982
1	1	0	-0.628205109	-0.52816348	-0.205620737	0.776123463	-0.347008649	-0.461063965	-0.314300879	-0.233750306	0.480537779	0.34862892
-1	1	0	1.524543025	-0.52816348	-0.796031105	-0.398543007	-0.446959296	0.215873312	0.433422962	-0.205724396	-1.331988421	-0.4770242
1	0	0	-0.160309276	0.663489436	-0.759130457	0.042655823	-0.446959296	-0.170947989	0.397817065	-0.021489622	-0.39983209	-0.025484154
1	1	0	0.580632619	-0.52816348	0.889098488	-0.614059486	-2.196095614	-0.074242664	-1.097630617	-0.25574286	-1.073056107	0.238430206
1	0	0	-1.160409912	-0.52816348	-0.906733049	-0.165744546	-0.746811236	-0.36435864	-1.026418822	0.198510427	-0.529298247	-0.413710021
1	0	0	-0.497664308	-0.52816348	-0.009640039	-0.020917949	-0.028618158	0.03130643	0.021882378	-0.021489622	-0.001416096	0.032568376
1	0	0	0.03731796	0.663489436	-0.759130457	-0.513417356	0.852399112	-0.074242664	0.753876037	-0.253407368	0.299285159	2.012701649
1	0	0	-0.401948631	1.855142353	-0.636128297	-0.464112879	-0.347008649	-0.461063965	-0.67035985	0.245998774	0.68768363	-0.696159504
1	1	0	1.095104384	-0.52816348	-0.168720089	-0.020917949	-1.346515117	-0.170947989	0.682664242	-0.25574286	-0.192686238	-1.055851291
-1	0	0	1.645042226	-0.52816348	-0.119519225	-0.371603447	-0.247058002	-0.074242664	-0.67035985	-0.021489622	-0.865910255	0.373922278
1	0	0	1.325420232	0.663489436	-0.156419873	-0.463604585	0.152744585	0.312578638	0.041758093	-0.252434246	0.092139307	-0.513175641
1	0	0	0.468038507	-0.52816348	-0.205620737	-0.613551192	0.052793938	0.022462662	-0.67035985	-0.250857789	0.972509176	-0.515139093
1	0	0	0.6370365	-0.52816348	-0.673028945	-0.301967226	-0.94671253	-0.55776929	-0.314300879	-0.24503852	0.221605465	-0.309595158
1	0	0	-1.070249163	-0.52816348	-0.328622897	-0.597794091	-0.546909943	-0.267653314	1.109935008	-0.021489622	2.293063979	2.274694764
1	1	0	0.22789471	3.046795269	-0.168720089	0.740542912	-1.446465764	-0.170947989	-0.349906776	-0.253796617	0.040352845	-0.036338632
1	0	0	-0.12505685	-0.52816348	-0.586927433	-0.584070164	-0.546909943	-0.36435864	0.397817065	0.013228024	1.41269411	0.13977376
1	1	0	0.799624961	-0.52816348	-0.00881728	-0.576445761	0.552547172	-0.55776929	-1.026418822	1.728452626	0.273391927	0.032568376
1	1	0	-0.300250723	-0.52816348	-0.156419873	-0.306033575	-0.94671253	-0.36435864	-0.314300879	-0.021489622	0.273391927	-0.338830316
1	0	0	1.094890733	-0.52816348	3.16463845	-0.505792953	0.652497819	0.409283963	1.46599398	-0.038931308	-1.228415495	-1.164673523
1	1	0	0.331942779	-0.52816348	-1.177337801	0.013683089	-1.746317704	-0.36435864	1.109935008	-0.250488002	0.040352845	-1.055851291
-1	1	0	1.417503841	3.046795269	0.999800432	-0.584070164	0.752448465	0.022462662	-1.026418822	-0.169154477	-0.94358995	0.032568376
1	1	0	1.205348334	-0.52816348	-0.009640039	-0.247071519	0.002818615	0.119167987	-1.382477794	-0.19153628	-0.001416096	-1.026289552
1	1	0	-0.12313399	0.663489436	-0.377823761	0.581955314	-0.94671253	-0.074242664	-0.314300879	-0.20767064	-0.063220081	-0.162013082
-1	0	0	2.121911404	1.855142353	1.996117929	-0.585086751	0.952349759	-0.170947989	-0.314300879	-0.244026473	0.221605465	-1.386005779
-1	1	0	-0.342339983	-0.52816348	0.335588768	0.366438835	0.002818615	-0.654474616	0.753876037	-0.248347134	-0.03732685	0.858175172
-1	0	0	-0.287858962	-0.52816348	-1.005134777	-0.544931558	-0.047156709	-0.267653314	-0.314300879	-0.021489622	-1.12484257	-0.202762724
-1	0	0	1.520697306	1.855142353	-0.390123977	-0.183534821	0.152744585	3.117033072	0.255393476	-0.225186834	-0.94358995	-1.735834779
1	1	0	-0.731612224	-0.52816348	-0.009640039	0.485379534	-0.396983973	-0.170947989	0.397817065	-0.122425165	0.428751316	-0.464757838
1	1	0	-0.599148564	3.046795269	-0.279422033	1.92486696	-0.746811236	-0.074242664	-1.738536766	-0.255353612	-1.383774884	-0.716756123
1	0	0	-0.934580736	0.663489436	-0.685329161	0.308493367	-0.446959296	0.022462662	-0.314300879	-0.246595515	1.101975333	1.042136981
1	1	0	-0.813226931	0.663489436	-0.525426353	-0.342122419	-0.596885266	-0.170947989	-1.026418822	-0.236864296	1.801092582	-0.082754943
-1	1	0	0.982296621	-0.52816348	-0.377823761	5.55408314	-0.047156709	-0.461063965	-0.100665496	-0.189765198	0.817149787	-2.553852877
1	1	0	-0.360286673	-0.52816348	-0.082618577	0.019782612	-0.396983973	-0.074242664	0.575846551	-0.021489622	-1.073056107	2.753302362
1	1	0	-0.254529395	-0.52816348	0.815297192	-0.607451669	-0.247058002	-0.461063965	0.006152196	-0.25574286	0.428751316	0.879557495
1	0	0	-0.615599696	-0.52816348	-0.820631537	-0.612026311	0.302670555	0.312578638	-0.314300879	-0.217596483	-0.001416096	0.034202158
-1	1	0	0.134315543	1.855142353	4.234757243	-0.238938822	2.551560107	0.892810589	-1.026418822	-0.237448169	1.749306119	0.282652454
1	1	0	-1.000385264	-0.52816348	-0.205620737	0.69479649	-0.94671253	-0.074242664	-0.314300879	-0.021489622	-0.865910255	0.689251003
1	0	0	-0.207098859	-0.52816348	-0.857532185	-0.168794307	0.252695231	0.022462662	0.753876037	-0.057809873	-0.529298247	1.307800912
1	1	0	-1.844734274	-0.52816348	-0.586927433	-0.613551192	1.052300406	0.022462662	-0.848389336	-0.021489622	1.386800879	-0.679129136
1	0	0	-0.61239493	0.663489436	-1.054335641	-0.576954054	-0.846761883	0.022462662	1.109935008	-0.244065398	-0.089113313	-1.254676872
1	1	0	-0.723920786	-0.52816348	-0.808331321	-0.610501431	-0.147107356	-0.074242664	3.175077045	-0.24951488	-0.001416096	-0.437038778
1	1	0	-1.277277045	-0.52816348	-0.636128297	-0.611518018	-0.846761883	-0.074242664	-0.67035985	-0.021489622	-0.001416096	0.032568376
1	1	0	-1.071958371	-0.52816348	-0.217920953	0.908279794	0.752448465	-0.267653314	0.041758093	-0.178476984	-0.58108471	1.236249915
1	1	0	-1.111697469	-0.52816348	-1.52174385	-0.47427875	-0.347008649	-0.074242664	2.178111924	0.051179776	0.946615944	1.152477964
1	1	0	-0.398102911	-0.52816348	0.54469244	-0.046295554	1.052300406	0.409283963	0.041758093	1.323244681	1.568053499	2.148574785
1	1	0	-0.234659846	-0.52816348	-0.463925273	-0.597285797	0.152744585	0.022462662	0.397817065	-0.25574286	-0.166793007	-0.613924977
